# Supplementary material for: Steep Glacier Bed Knickpoints Mitigate Inland Thinning in Greenland
Source: Geophys Res Lett. 2021 Jan 19;48(2):e2020GL090112. doi: 10.1029/2020GL090112 (PMC7900969; doi:10.1029/2020GL090112)
Supplement: Supplementary file 2 — Table S2 [file GRL-48-e2020GL090112-s002.csv]

id	name	basin	glacier-wide thinning limit (km)	ice flux (km3/yr)	has knickpoint?	knickpoint slope (deg.)
1	Jakobshavn Isbræ	7.1	57.9	21.3	yes	1.051
2	Sermeq Avannarleq	7.2	5.7	0.1	no
3	Eqip Sermia	7.2	33.2	0.3	yes	0.862
4	Kangilerngata Sermia	7.2	24.8	0.5	yes	0.802
5	Sermeq Kujalleq	7.2	365	4.5	yes	0.982
6	Sermeq Avannarleq	7.2	30.8	1.7	yes	1.082
7	Store Gletscher	7.2	21.5	5.4	yes	2.512
8	Lille Gletscher	7.2	17.3	0.2	no
9	Sermilik	7.2	80	0.2	no
10	Kangilleq	7.2	17.5	0.3	yes	1.642
11	Sermeq Silarleq	7.2	17	2.9	yes	2.369
12		7.2	8.9	0.4	yes	2.125
13	Kangerluarsuup Sermia	7.2	9.1	0.1	yes	2.638
14	Kangerlussuup Sermersua	7.2	18.2	0.6	no
15	Rink Isbræ	7.2	426.3	8.6	yes	1.077
16	Umiammakku Isbræ	7.2	43.8	1.8	yes	1.756
17	Inngia Isbræ	7.2	28.6	0.5	yes	1.181
18	Upernavik SS	8.1	21	0.2	yes	0.977
19	Upernavik Isstrøm S	8.1	63.6	1.7	yes	0.946
20	Upernavik Isstrøm C	8.1	333.8	4	yes	1.663
21	Upernavik Isstrøm N	8.1	383.3	3.6	yes	1.898
22	Unnamed near Upernavik	8.1	418.7	0.9	yes	0.926
23		8.1	6.1	0.1	no
24	Nunatakassaap Sermia	8.1	423.3	0.6	yes	1.177
25		8.1	2.8	0	no
26	Kakivfaat Sermiat	8.1	359.5	0.9	no
27		8.1	406	3	yes	0.855
28	Qeqertarsuup Sermia	8.1	268.4	0.8	yes	1.276
29	Ussing Bræer	8.1	69.7	1.1	yes	0.398
30	Ussing Bræer N	8.1	478.5	1.4	yes	0.544
31	Cornell Gletscher	8.1	338.9	0.5	no
32		8.1	36.8	0.1	no
33	Illullip Sermia	8.1	42.9	4.1	yes	2.279
34	Alison Gletscher	8.1	30.7	5.4	yes	1.182
35	Unnamed south Hayes SS	8.1	30.8	0.4	yes	2.46
36	Unnamed south Hayes M	8.1	41.2	2.7	yes	1.449
37	Unnamed south Hayes N	8.1	7.1	0.5	no
38		8.1	27.2	0.8	yes	1.554
39	Hayes Gletscher	8.1	25.3	3.8	yes	2.004
40	Hayes Gletscher N	8.1	23.9	0.9	yes	2.652
41	Kjer Gletscher	8.1	32.9	2.6	yes	1.208
42		8.1	25.6	0.3	no
43	Steenstrup Gletscher	8.1	36.6	2.6	yes	1.125
44	Dietrichson Gletscher	8.1	40	1.2	yes	1.078
45	Sverdrup Gletscher	8.1	51.8	3.8	yes	2.797
46	Nansen Gletscher	8.1	104.6	2.2	yes	0.746
47	Nordenskiöld Gletscher	8.1	32.1	0.8	yes	2.492
48		8.1	130.1	0.3	no
49		8.1	77	0.1	no
50	Kong Oscar Gletscher	8.1	498.7	5.2	yes	1.539
51		8.1	47.9	0.5	no
52	Unnamed north Kong Oscar	8.1	12.8	0.3	yes	1.009
53	Issuuarsuit Sermia	8.1	26.4	1	yes	1.006
54		8.1	537.8	1.5	yes	3.091
55	Rink Gletscher	8.1	544	0.4	no
56		8.1	12.7	0.2	no
57	Døcker Smith Gletscher	8.1	569.7	1.3	no
58	Døcker Smith Gl. W	8.1	29.4	1.3	no
59		8.1	16.6	0.2	yes	3.125
61	Gade Glacier	8.1	24.3	2	yes	1.49
63	Carlos Gletscher	8.2	45.2	0.6	yes	2.681
65	Yngvar Nielsen Bræ	8.2	42.8	0.5	yes	0.958
67	Yngvar Nielsen Bræ W	8.2	17.8	0.2	no
70	Savissuaq Gletscher	8.2	12.9	2.1	no
71	Savissuaq W	8.2	6.2	0.2	yes	1.109
72	Savissuaq WWW	8.2	8	0.2	no
73	Savissuaq WW	8.2	8	0.2	yes	1.563
74	Savissuaq WWWW	8.2	12	3.6	yes	2.549
76	Harald Moltke Bræ	8.2	14.4	0	yes	1.277
77	Knud Rasmussen Gletscher	8.2	8	0	yes	2.537
83	Heilprin Gletscher	8.2	26.7	0.9	yes	1.607
84	Tracy Gletscher	8.2	34.2	1.4	yes	1.086
85	Farquhar Gletscher	8.2	453.7	0.3	yes	2.586
88	Melville Gletscher	8.2	11.7	0.5	yes	1.44
98	Humboldt Gletscher	1.1	614	1.5	no
99	Petermann Gletscher	1.1	380.9	5.8	no
101	Steensby Gletscher	1.2	45	0.2	yes	1.248
102	Ryder Gletscher	1.2	12	0.1	yes	0.902
103		1.2	42.6	2.2	yes	1.237
105	C.H. Ostenfeld Gletscher	1.2	38.1	1.3	yes	1.034
106	Brikkerne Gletscher	1.2	6.5	0	no
111	Marie Sophie Gletscher	1.3	46	0.1	yes	0.786
112	Academy Gletscher	1.3	55.3	0.6	no
113	Hagen Bræ	1.3	65.4	0.6	yes	0.481
114	Nioghalvfjerdsfjorden (79North)	2.1	96.7	1.6	no
115	Zachariae Isstrøm	2.1	136.5	9.3	yes	0.645
116	Kofoed-Hansen Bræ	2.1	41.8	0	no
124	Wordie Gletscher	3.1	14.1	0	no
127	Gerard de Geer Gletscher	3.1	92.3	0.2	no
129	Nordenskiöld Gletscher	3.1	2.5	0	no
132	F. Graae Gletscher	3.1	18.3	0.5	no
135	Daugaard-Jensen	3.1	53.5	6.1	yes	3.905
147	Rolige Gletscher	3.1	22.2	0.4	yes	0.772
148	Dendritgletscher	3.2	14	0.4	yes	1.175
150	Kista Dan Gletscher	3.2	19.1	0.1	no
152	Vestfjord Gletscher	3.1	57.5	1.1	no
154	Unnamed Vestfjord S	3.2	21.1	0.1	no
167	Kong Christian IV Gletscher	3.2	95.9	1.9	yes	1.201
168	Sorgenfri Glacier	3.2	5.3	0.1	no
173	Kangerlussuaq Gletscher	3.3	37.3	13	yes	1.402
174	Unnamed Kanger W	3.3	30.2	0.6	yes	2.251
177	Polaric Gletscher	3.3	67.2	1	yes	1.433
181	Unnamed Deception Ø CN	3.3	49.3	3.4	yes	0.974
183	Unnamed Uunartit Islands	3.3	45.8	2.4	yes	1.301
184	Kruuse Fjord	3.3	8.9	0.5	no
198	Fenrisgletscher	4.1	55.3	1.6	yes	1.344
199	Helheimgletscher	4.1	26.7	16.4	yes	2.815
202	Ikertivaq N	4.2	110.3	1.4	no
207	Køge Bugt C	4.2	108.6	9.8	yes	1.217
208	Køge Bugt S	4.2	22.4	3.8	no
212	Graulv / Gyldenløve Fjord N	4.3	11.4	2.8	no
213	Gyldenløve Fjord C	4.3	7.1	2.5	no
216	A.P. Bernstorff Gletscher	4.3	17.5	2.7	no
217	Mælkevejen	4.3	8.1	0.4	yes	1.892
219	Skinfaxe	4.3	46.7	0.7	yes	1.532
220	Rimfaxe	4.3	24.2	1.3	yes	1.942
221	Heimdal Gletscher	4.3	22.9	0.9	no
222	Tingmiarmiut Fjord	4.3	17.6	3.2	yes	3.101
223	Unnamed Mogens Heinesen N	4.3	21.6	1	no
224	Unnamed Mogens Heinesen C	4.3	11.7	0.6	yes	3.348
226	Unnamed Mogens Heinesen S	4.3	27.7	2.1	yes	2.223
228	Puisortoq N	5	33.7	2.1	no
229	Puisortoq S	5	43.4	0.9	no
230	Unnamed Napasorsuaq N	5	29.2	0.5	yes	3.672
233	Unnamed Anorituup Kangerlua N	5	27.4	2.7	yes	2.408
234	Unnamed Anorituup Kangerlua C	5	2.8	0.7	no
237	Unnamed Herluf Trolle N	5	10.2	1	no
238	Unnamed Herluf Trolle S	5	61.7	1.2	yes	5.699
239	Unnamed Danell Fjord	5	11.5	0.2	yes	2.942
240	Unnamed South Danell Fjord	5	10.4	0.2	yes	8.525
242	Qooqqup Sermia S'	5	40.9	0.2	no
243	Qooqqup Sermia	5	73.2	0.5	no
245	Qajuuttap Sermia	5	28	0.5	no
251	Sermiligaarssuk Bræ	5	21.4	0.6	no
252	Ukaasorsuaq	5	23.7	0.9	yes	0.915
260	Kangiata Nunaata Sermia	6.1	42.5	3.6	yes	1.376
261	Akullersuup Sermia	6.1	19.5	0.6	yes	1.459
263	Narsap Sermia	6.2	35.3	1.3	yes	2.131
265	Saqqap Sermersua	6.2	41.8	0	no
276	Saqqarliup Sermia	6.2	31.3	0.2	yes	0.744
277	Alangorliup Sermia	6.2	4.2	0	no
